# Supplementary material for: The deubiquitinase Ubp3/Usp10 constrains glucose-mediated mitochondrial repression via phosphate budgeting
Source: eLife. 2024 Sep 26;12:RP90293. doi: 10.7554/eLife.90293 (PMC11426969; doi:10.7554/eLife.90293)
Supplement: Figure 1—source data 1. [file elife-90293-fig1-data1.zip]

Archive with 4 entries (3 files):
- Figure 1/
- __MACOSX/._Figure 1
- Figure 1/Figure 1-source data, uncropped and labelled gels.pdf
- __MACOSX/Figure 1/._Figure 1-source data, uncropped and labelled gels.pdf
