# Supplementary material for: The deubiquitinase Ubp3/Usp10 constrains glucose-mediated mitochondrial repression via phosphate budgeting
Source: eLife. 2024 Sep 26;12:RP90293. doi: 10.7554/eLife.90293 (PMC11426969; doi:10.7554/eLife.90293)
Supplement: Figure 1—source data 2. [file elife-90293-fig1-data2.zip]

Archive with 6 entries (5 files):
- Figure 1 raw unedited/
- __MACOSX/._Figure 1 raw unedited
- Figure 1 raw unedited/Figure 1E loading control.tif
- __MACOSX/Figure 1 raw unedited/._Figure 1E loading control.tif
- Figure 1 raw unedited/Figure 1E.tif
- __MACOSX/Figure 1 raw unedited/._Figure 1E.tif
