# Supplementary material for: The deubiquitinase Ubp3/Usp10 constrains glucose-mediated mitochondrial repression via phosphate budgeting
Source: eLife. 2024 Sep 26;12:RP90293. doi: 10.7554/eLife.90293 (PMC11426969; doi:10.7554/eLife.90293)
Supplement: Figure 2—source data 2. [file elife-90293-fig2-data2.zip]

Archive with 14 entries (13 files):
- Figure 2 raw unedited/
- __MACOSX/._Figure 2 raw unedited
- Figure 2 raw unedited/Figure 2B Loading_3.tif
- __MACOSX/Figure 2 raw unedited/._Figure 2B Loading_3.tif
- Figure 2 raw unedited/Figure 2B Loading_2.tif
- __MACOSX/Figure 2 raw unedited/._Figure 2B Loading_2.tif
- Figure 2 raw unedited/Figure 2B.tif
- __MACOSX/Figure 2 raw unedited/._Figure 2B.tif
- Figure 2 raw unedited/Figure 2B, loading.tif
- __MACOSX/Figure 2 raw unedited/._Figure 2B, loading.tif
- Figure 2 raw unedited/Figure 2B_3.tif
- __MACOSX/Figure 2 raw unedited/._Figure 2B_3.tif
- Figure 2 raw unedited/Figure 2B_2.tif
- __MACOSX/Figure 2 raw unedited/._Figure 2B_2.tif
