# Supplementary material for: The deubiquitinase Ubp3/Usp10 constrains glucose-mediated mitochondrial repression via phosphate budgeting
Source: eLife. 2024 Sep 26;12:RP90293. doi: 10.7554/eLife.90293 (PMC11426969; doi:10.7554/eLife.90293)
Supplement: Figure 2—figure supplement 1—source data 2. [file elife-90293-fig4-figsupp4-data4.zip]

Archive with 16 entries (15 files):
- Figure 2, figure supplement 1 raw unedited/
- __MACOSX/._Figure 2, figure supplement 1 raw unedited
- Figure 2, figure supplement 1 raw unedited/Figure 2, supplement 1B_2.tif
- __MACOSX/Figure 2, figure supplement 1 raw unedited/._Figure 2, supplement 1B_2.tif
- Figure 2, figure supplement 1 raw unedited/Figure 2, supplement 1B loading.tif
- __MACOSX/Figure 2, figure supplement 1 raw unedited/._Figure 2, supplement 1B loading.tif
- Figure 2, figure supplement 1 raw unedited/Figure 2, supplement 1A_2.tif
- __MACOSX/Figure 2, figure supplement 1 raw unedited/._Figure 2, supplement 1A_2.tif
- Figure 2, figure supplement 1 raw unedited/Figure 2, supplement 1A_1.tif
- __MACOSX/Figure 2, figure supplement 1 raw unedited/._Figure 2, supplement 1A_1.tif
- Figure 2, figure supplement 1 raw unedited/Figure 2, supplement 1A loading_1.tif
- __MACOSX/Figure 2, figure supplement 1 raw unedited/._Figure 2, supplement 1A loading_1.tif
- Figure 2, figure supplement 1 raw unedited/Figure 2, supplement 1A loading_2.tif
- __MACOSX/Figure 2, figure supplement 1 raw unedited/._Figure 2, supplement 1A loading_2.tif
- Figure 2, figure supplement 1 raw unedited/Figure 2, supplement 1B.tif
- __MACOSX/Figure 2, figure supplement 1 raw unedited/._Figure 2, supplement 1B.tif
