# Supplementary material for: The deubiquitinase Ubp3/Usp10 constrains glucose-mediated mitochondrial repression via phosphate budgeting
Source: eLife. 2024 Sep 26;12:RP90293. doi: 10.7554/eLife.90293 (PMC11426969; doi:10.7554/eLife.90293)
Supplement: Figure 3—source data 2. [file elife-90293-fig3-data2.zip]

Archive with 10 entries (9 files):
- Figure 3 raw unedited/
- __MACOSX/._Figure 3 raw unedited
- Figure 3 raw unedited/Figure 3D_1.tif
- __MACOSX/Figure 3 raw unedited/._Figure 3D_1.tif
- Figure 3 raw unedited/Figure 3D_2.tif
- __MACOSX/Figure 3 raw unedited/._Figure 3D_2.tif
- Figure 3 raw unedited/Figure 3D loading_1.tif
- __MACOSX/Figure 3 raw unedited/._Figure 3D loading_1.tif
- Figure 3 raw unedited/Figure 3D loading_2.tif
- __MACOSX/Figure 3 raw unedited/._Figure 3D loading_2.tif
