# Supplementary material for: The deubiquitinase Ubp3/Usp10 constrains glucose-mediated mitochondrial repression via phosphate budgeting
Source: eLife. 2024 Sep 26;12:RP90293. doi: 10.7554/eLife.90293 (PMC11426969; doi:10.7554/eLife.90293)
Supplement: Figure 4—source data 1. [file elife-90293-fig4-data1.zip]

Archive with 6 entries (5 files):
- Figure 4/
- __MACOSX/._Figure 4
- Figure 4/Figure 4-source data 2, uncropped and labelled gels.pdf
- __MACOSX/Figure 4/._Figure 4-source data 2, uncropped and labelled gels.pdf
- Figure 4/Figure 4-source data 1, uncropped and labelled gels.pdf
- __MACOSX/Figure 4/._Figure 4-source data 1, uncropped and labelled gels.pdf
