# Supplementary material for: The deubiquitinase Ubp3/Usp10 constrains glucose-mediated mitochondrial repression via phosphate budgeting
Source: eLife. 2024 Sep 26;12:RP90293. doi: 10.7554/eLife.90293 (PMC11426969; doi:10.7554/eLife.90293)
Supplement: Figure 4—figure supplement 1—source data 2. [file elife-90293-fig6-figsupp6-data6.zip]

Archive with 24 entries (23 files):
- Figure 4, figure supplement 1 raw unedited/
- __MACOSX/._Figure 4, figure supplement 1 raw unedited
- Figure 4, figure supplement 1 raw unedited/Figure 4, supplement 1H_2.tif
- __MACOSX/Figure 4, figure supplement 1 raw unedited/._Figure 4, supplement 1H_2.tif
- Figure 4, figure supplement 1 raw unedited/Figure 4, supplement 1H_1.tif
- __MACOSX/Figure 4, figure supplement 1 raw unedited/._Figure 4, supplement 1H_1.tif
- Figure 4, figure supplement 1 raw unedited/Figure 4, supplement 1B_loading.tif
- __MACOSX/Figure 4, figure supplement 1 raw unedited/._Figure 4, supplement 1B_loading.tif
- Figure 4, figure supplement 1 raw unedited/Figure 4, supplement 1A_1.tif
- __MACOSX/Figure 4, figure supplement 1 raw unedited/._Figure 4, supplement 1A_1.tif
- Figure 4, figure supplement 1 raw unedited/Figure 4, supplement 1A_3.tif
- __MACOSX/Figure 4, figure supplement 1 raw unedited/._Figure 4, supplement 1A_3.tif
- Figure 4, figure supplement 1 raw unedited/Figure 4, supplement 1A_2.tif
- __MACOSX/Figure 4, figure supplement 1 raw unedited/._Figure 4, supplement 1A_2.tif
- Figure 4, figure supplement 1 raw unedited/Figure 4, supplement 1H_loading.tif
- __MACOSX/Figure 4, figure supplement 1 raw unedited/._Figure 4, supplement 1H_loading.tif
- Figure 4, figure supplement 1 raw unedited/Figure 4, supplement 1A_1.1.tif
- __MACOSX/Figure 4, figure supplement 1 raw unedited/._Figure 4, supplement 1A_1.1.tif
- Figure 4, figure supplement 1 raw unedited/Figure 4, supplement 1A_1.2.tif
- __MACOSX/Figure 4, figure supplement 1 raw unedited/._Figure 4, supplement 1A_1.2.tif
- Figure 4, figure supplement 1 raw unedited/Figure 4, supplement 1A_1.3.tif
- __MACOSX/Figure 4, figure supplement 1 raw unedited/._Figure 4, supplement 1A_1.3.tif
- Figure 4, figure supplement 1 raw unedited/Figure 4, supplement 1B.tif
- __MACOSX/Figure 4, figure supplement 1 raw unedited/._Figure 4, supplement 1B.tif
