# Supplementary material for: The deubiquitinase Ubp3/Usp10 constrains glucose-mediated mitochondrial repression via phosphate budgeting
Source: eLife. 2024 Sep 26;12:RP90293. doi: 10.7554/eLife.90293 (PMC11426969; doi:10.7554/eLife.90293)
Supplement: Figure 5—source data 2. [file elife-90293-fig5-data2.zip]

Archive with 10 entries (9 files):
- Figure 5 raw unedited/
- __MACOSX/._Figure 5 raw unedited
- Figure 5 raw unedited/Figure 5C.tif
- __MACOSX/Figure 5 raw unedited/._Figure 5C.tif
- Figure 5 raw unedited/Figure 5E.tif
- __MACOSX/Figure 5 raw unedited/._Figure 5E.tif
- Figure 5 raw unedited/Figure 5E loading.tif
- __MACOSX/Figure 5 raw unedited/._Figure 5E loading.tif
- Figure 5 raw unedited/Figure 5C loading.tif
- __MACOSX/Figure 5 raw unedited/._Figure 5C loading.tif
