# Supplementary material for: The deubiquitinase Ubp3/Usp10 constrains glucose-mediated mitochondrial repression via phosphate budgeting
Source: eLife. 2024 Sep 26;12:RP90293. doi: 10.7554/eLife.90293 (PMC11426969; doi:10.7554/eLife.90293)
Supplement: Figure 5—figure supplement 1—source data 2. [file elife-90293-fig5-figsupp1-data2.zip]

Archive with 22 entries (21 files):
- Figure 5, figure supplement 1 raw unedited/
- __MACOSX/._Figure 5, figure supplement 1 raw unedited
- Figure 5, figure supplement 1 raw unedited/Figure 5, Supplement 1G loading.tif
- __MACOSX/Figure 5, figure supplement 1 raw unedited/._Figure 5, Supplement 1G loading.tif
- Figure 5, figure supplement 1 raw unedited/Figure 5, Supplement 1G.tif
- __MACOSX/Figure 5, figure supplement 1 raw unedited/._Figure 5, Supplement 1G.tif
- Figure 5, figure supplement 1 raw unedited/Figure 5, Supplement 1K loading.tif
- __MACOSX/Figure 5, figure supplement 1 raw unedited/._Figure 5, Supplement 1K loading.tif
- Figure 5, figure supplement 1 raw unedited/Figure 5, Supplement 1B loading.tif
- __MACOSX/Figure 5, figure supplement 1 raw unedited/._Figure 5, Supplement 1B loading.tif
- Figure 5, figure supplement 1 raw unedited/Figure 5, Supplement 1B.tif
- __MACOSX/Figure 5, figure supplement 1 raw unedited/._Figure 5, Supplement 1B.tif
- Figure 5, figure supplement 1 raw unedited/Figure 5, Supplement 1H loading.tif
- __MACOSX/Figure 5, figure supplement 1 raw unedited/._Figure 5, Supplement 1H loading.tif
- Figure 5, figure supplement 1 raw unedited/Figure 5, Supplement 1I loading.tif
- __MACOSX/Figure 5, figure supplement 1 raw unedited/._Figure 5, Supplement 1I loading.tif
- Figure 5, figure supplement 1 raw unedited/Figure 5, Supplement 1H.tif
- __MACOSX/Figure 5, figure supplement 1 raw unedited/._Figure 5, Supplement 1H.tif
- Figure 5, figure supplement 1 raw unedited/Figure 5, Supplement 1I.tif
- __MACOSX/Figure 5, figure supplement 1 raw unedited/._Figure 5, Supplement 1I.tif
- Figure 5, figure supplement 1 raw unedited/Figure 5, Supplement 1K.tif
- __MACOSX/Figure 5, figure supplement 1 raw unedited/._Figure 5, Supplement 1K.tif
